# Supplementary material for: Efficacy of Nanofiber Sheets Incorporating Lenvatinib in a Hepatocellular Carcinoma Xenograft Model
Source: Nanomaterials (Basel). 2022 Apr 15;12(8):1364. doi: 10.3390/nano12081364 (PMC9025678; doi:10.3390/nano12081364)
Supplement: Supplementary file 1 [file nanomaterials-12-01364-s001.zip]

Archive with 1 entries (1 files):
- nanomaterials-1630095-supplementary.pdf
